# Supplementary material for: Involvement of SIK3 in Glucose and Lipid Homeostasis in Mice
Source: PLoS One. 2012 May 25;7(5):e37803. doi: 10.1371/journal.pone.0037803 (PMC3360605; doi:10.1371/journal.pone.0037803)
Supplement: Table S1 — mRNA levels in the liver. (XLS) [file pone.0037803.s006.xls]

## Sheet: Sheet2
Table S1
	HF (WT=6, KO=6)		HChol (WT=6, KO=5)		HCA (WT=5, KO=5)		HF/C/S (WT=6, KO=6)
	ratio	(p value)	ratio	(p value)	ratio	(p value)	ratio	(p value)
cholesterol metabolism
AbcA1	2.32	(0.02)	1.02	(0.67)	0.78	(0.30)	1.73	(0.10)
AbcG5	1.39	(0.27)	1.68	(0.02)	0.45	(0.04)	1.03	(0.85)
HmgCoA r	0.59	(0.17)	1.01	(0.69)	0.64	(0.04)	1.42	(0.21)
Ldlr	0.29	(<0.01)	0.57	(0.11)	0.34	(<0.01)	0.01	(0.06)
Srebp2	1.3	(0.22)
ApoA1	1.67	(0.03)
ApoB100	1.5	(0.12)
bile acid metabolism
Cyp7a	0.28	(0.09)	0.93	(0.71)	0.14	(0.02)	2.35	(0.11)
Cyp8b	0.09	(0.04)	0.47	(0.07)	0.3	(0.10)	0.16	(<0.01)
Shp	1.61	(0.15)	2.41	(0.04)	0.91	(0.61)	1.25	(0.39)
Bsep	1.45	(0.25)	1.24	(0.13)	0.78	(0.21)	2.09	(0.02)
Abcb4	1.25	(0.46)	1.27	(0.03)	0.63	(0.37)	1.84	(0.04)
Cyp3a11			1.94	(<0.01)	1.03	(0.91)	1.79	(0.03)
Fgfr4	1.25	(0.45)
fatty acid metabolism
Fasn	0.08	(<0.01)	0.42	(<0.01)	0.2	(<0.01)	0.35	(0.02)
Srebp1c	0.47	(0.04)
Scd1	0.16	(<0.01)
Elovol6	0.38	(0.04)
Thiolase	4.51	(<0.01)
HmgCoA ly	0.51	(0.08)
Cpt1a	0.79	(0.47)
other
Tnfa	0.68	(0.37)	1.95	(0.02)	2.61	(0.08)	2.18	(<0.01)
Pepck	1.57	(0.20)	2.16	(<0.01)	0.75	(0.49)	3.51	(0.02)
Ppargc1a	1.16	(0.74)
