# Supplementary material for: Involvement of SIK3 in Glucose and Lipid Homeostasis in Mice
Source: PLoS One. 2012 May 25;7(5):e37803. doi: 10.1371/journal.pone.0037803 (PMC3360605; doi:10.1371/journal.pone.0037803)
Supplement: Table S2 — List of primers used for quantitative-PCR. (XLS) [file pone.0037803.s007.xls]

## Sheet: Sheet6 (2)
	Table S2
	symbol	gene name	forward primer sequence (5' - 3')	reverse promer sequence (5' - 3')	amplicon size (bp)
	fatty acid metabolism
	Pparg	peroxisome proliferator activated receptor gamma	AAG GCG AGG GCG ATC TTG AC	CTT TGC TCT GCT CCT GCA GG	133
	Chrebp	carbohydrate response element binding protein	GCC CAG CCT AGA TGA CTT CA	CGA GCC TGT AGG CGT GTA TT	222
	Srebp1c	sterol regulatory element binding transcription factor 1	GGA GCC ATG GAT TGC ACA TT	AGA AGC AGA AGA GAA GCT CT	290
	Acc2	acetyl-Coenzyme A carboxylase bata	TCA TGG ACA GTG GCT TCT CC	CGG AGG CTC TTG TTG TCT TC	187
	Fasn	fatty acid synthase	TGG GTA CTC ATT TGG AGC CT	ACA GCC TGG GGT CAT CTT TG	163
	Scd1	stearoyl-Coenzyme A desaturase 1	ACC AGA GAC ATG GGC AAG TG	TGG ATT GGG CTA TAG GGA CA	229
	Elovol6	ELOVL family member 6, elongation of long chain fatty acids	AAG GGC TAT GGG CAG AGA CT	GCC CTG CAG ATC TGT GTT TG	167
	Ppara	peroxisome proliferator-activated receptor alpha	GGC CTG GCC TTC TAA ACA TA	GTC GGA CTC GGT CTT CTT GA	197
	Fgf21	fibroblast growth factor 21	CCC TGA TGG AAT GGA TGA GA	TGG GCT TCA GTG TCT TGG TC	187
	Ppard	peroxisome proliferator-activated receptor delta	CCT CCC AGT CCT CAC ATT TG	GCC CAG AGA GAG CGT AGT GT	163
	Cpt1a	carnitine palmitoyltransferase 1a	ACC ACT GGC CGC ATG TCA AG	CAG CGA GTA GCG CAT AGT CA	102
	Cpt1b	carnitine palmitoyltransferase 1b	GGA CTG AGA CTG TGC GTT CC	GTC ATG GCT AGG CGG TAC AT	145
	Ucp2	uncoupling protein 2	CTC CCA ATG TTG CCC GTA AT	GCG ATG ACG GTG GTG CAG AA	157
	Thiolase	acetyl-Coenzyme A acyltransferase 1A	GGG AAC CCT GGG AAT ATC TC	AAT CTC AGC ACG GAA GCA TC	196
	HmgCoA ly	3-hydroxy-3-methylglutaryl-Coenzyme A lyase	ATG AGA TCT CCC TTG GGG AC	CTT TTG CAT AGG GAC AGC CT	220
	gluconeogenesis
	Ppargc1a	peroxisome proliferative activated receptor, gamma, coactivator 1 alpha	GCG AAC CTT AAG TGT GGA AC	CAC CAC GGT CTT GCA AGA GG	130
	Pepck	phosphoenolpyruvate carboxykinase 1	AGA ACA AGG AGT GGA GAC CG	GCT TCA TAG ACA AGG GGG AC	182
	G6pc1	glucose-6-phosphatase, catalytic, 1	CGC AGC AGG TGT ATA CTA TG	CCC AGA ATC CCA ACC ACA AG	117
	L-Pk	pyruvate kinase isozymes L	GCA TTG AGA TCC CAG CAG AG	GAT ACA GTC AGC CCC ATC CA	185
	cholesterol metabolism
	Srebp2	sterol regulatory element binding factor 2	TAA CCC CTT GAC TTC CTT GC	CAC ACC ATT TAC CAG CCA CA	160
	HmgCoA r	3-hydroxy-3-methylglutaryl-Coenzyme A reductase	GAC TGT GGT TTG TGA AGC CG	GTT GTA GCC GCC TAT CGT CC	139
	Cyp51	cytochrome P450, family 51	GCA GCT GGC AAA GAA TGA AG	CTT GGC TTC CCT GAA ATC CT	175
	ApoA1	apolipoprotein A-I	CAT GCG CAC ACA CGT AGA CT	CTC GCC AAG TGT CTT CAG GT	158
	ApoB100	apolipoprotein B	CAC CAC ATG GGA GCA CAA TA	CCA CCT TTC CAG CTG ATC TT	228
	ApoE	apolipoprotein E	GCA GAG CTC CCA AGT CAC AC	CCC GTA TCT CCT CTG TGC TC	251
	Ldlr	low density lipoprotein receptor	GGT ATG AGG TTC CTG TCC AT	GGT ATA GCC ATC CTG GCT TC	183
	AbcA1	ATP-binding cassette, sub-family A, member 1	GGC GTG AAG CCT GTC ATC TA	GCT GGG GAT CTT GAA CAC AA	219
	AbcG5	ATP-binding cassette, sub-family G, member 5	CCA ACC ACA GGA CTG GAC TG	TCA GGA CAG GGG TAA CCA CA	224
	Lxra	nuclear receptor subfamily 1 group H member 3	CAT GAG GGA GGA GTG TGT GC	CGC CTG TTA CAC TGT TGC TG	195
	Lxrb	nuclear receptor subfamily 1 group H member 2	CAC CGA GCT AGC CAT CAT CT	GTG GAA GTC GTC CTT GCT GT	211
	bile acid metabolism
	Cyp7a	cytochrome P450, family 7, subfamily a, polypeptide 1	CCT CCA GGG AGA TGC TCT GT	GTG CCG GAA ATA CTT GGT CA	260
	Cyp8b	cytochrome P450, family 8, subfamily b, polypeptide 1	GTT TAA GGC TGG CTT CCT GA	ACC AAC AGC TTA TGC CGT CT	234
	Cyp27a	cytochrome P450, family 27, subfamily a, polypeptide 1	GCC AGA CAT GGC TCA TCT TC	CCA TTT GGG AAG GAA AGT GA	175
	Hsd3b7	hydroxy-delta-5-steroid dehydrogenase, 3 beta- and steroid delta-isomerase 7	CGC TTT GGA GGT CGT CTA TT	CGA AGA CCA CAG GGA CTC AG	216
	Fxr	nuclear receptor subfamily 1, group H, member 4	GCT TCC AGG GTT TCA GAC AC	AGC AGA GCG TAC TCC TCC TG	243
	Shp	nuclear receptor subfamily 0, group B, member 2	CCC AGT ATA CTT AAG AAG ATC CT	CTG GCA CAT CTG GGT TGA AG	199
	Bsep	ATP-binding cassette, sub-family B (MDR/TAP), member 11	GGC CAT GAC ATT CGT TCT CT	GCA GGG CCA TAA TGA AGT TG	187
	Abcb4	ATP-binding cassette, sub-family B (MDR/TAP), member 4	TGA GTG GGG GAC AGA AAC AG	CGT TCC GGA TGG TAG ACA AT	193
	Cyp3a11	cytochrome P450, family 3, subfamily a, polypeptide 11	GGA GAT CAC AGC CCA GTC AA	TAT CAT ACG TGG GAG GTG CC	167
	Oatp2	solute carrier organic anion transporter family, member 1a4	CGG GCT GTG AGA AGT CTG TT	TCC CAG CGA GAA GAT GAA AC	182
	Fgfr4	fibroblast growth factor receptor 4	GTC AAG TTT GTC CCT GGT GC	TTT CAG CAT CTT CAC AGC CA	239
	Vitamin A metabolism
	Aldh1a	aldehyde dehydrogenase family 1 member A	GGC CTT CAC TGG ATC AAC AC	TCC ATG GTG TGC AAA CTC AA	162
	Cyp26a	cytochrome P450, family 26, subfamily a	CGC TGA GGA AGT CAG CAG TT	GCA CGT CAA TGG GAA GAG AG	218
	Adh1	alcohol dehydrogenase 1	GGA GCT TCA CCA CTG GAC AA	TGC TGC TTT ACA GCC AAT GA	159
	Crbp1	Cellular retinol-binding protein 1	ACG GGT ACT GGA AGA TGC TG	CCC AAC TTG GAA GTC CAT GA	188
	other
	Igfbp1	insulin-like growth factor binding protein 1	GCG GAT GAG CTT TCT GAG AG	TGG GCT GCA GCT AAT CTC TC	215
	Rxra	retinoid X receptor alpha	ATT CAC CCA TGA ACC CTG TG	GTC TCG GCA GGT GTA GGT CA	236
	Rxrb	retinoid X receptor beta	CAG CCC TCA GAT CAA CTC CA	GTC AGG TCC TTC CGA ATG GT	240
	Rxrg	retinoid X receptor gamma	GCA AAG GCT TCT TCA AAA GG	GGC TCC TCT GCC TTT CTT CT	174
	Tnfa	tumor necrosis factor	TAG CCC ACG TCG TAG CAA AC	CTT GTC CCT TGA AGA GAA CC	166
	Cdkn1a	cyclin-dependent kinase inhibitor 1A	AAC CCA AGC TCT GTG TTT CC	GGC CTT AGA GGT GAC AAG GA	198
	Il6	interleukin 6	GCA ATG GCA ATT CTG ATT GTA T	GAA GGA CTC TGG CTT TGT CTT T	220
	Sod2	superoxide dismutase 2	GAA GTT CAA TGG TGG GGG AC	GCG ACC TTG CTC CTT ATT GA	211
	Cat	catalase	CCG TCC TGG ACG TTT TAC AT	TTG GGT CAA AAG CCA TCT GT	187
	Des	desmin	GCA TGA AGA GGA GAT CCG TG	TGG CTG CCT GAG TCA AGT CT	197
	Acta2	actin, alpha 2, smooth muscle, aorta	GGC TGT GCT GTC CCT CTA TG	GTC ACG GAC AAT CTC ACG CT	223
	Hmgcs2	3-hydroxy-3-methylglutaryl-Coenzyme A synthase 2	GCACCGAGACCATCATTGAC	TGCAATGTCACCACAGACCA	206
	Emr1	EGF-like module containing, mucin-like, hormone receptor-like sequence 1	CTG ATG TGG AGG ATG GGA GA	GGC AAG ACA TAC CAG GGA GA	191
	Mrc1	mannose receptor, C type 1	CAA GGA AGG TTG GCA TTT GT	CCA GTC CAG GCA TTG AAA GT	195
	Arg1	arginase, liver	TCT GGC AGT TGG AAG CAT CT	ATA TGC AGG GAG TCA CCC AG	203
	Akt1	thymoma viral proto-oncogene 1	CGG CCC TCA AGT ACT CAT TC	CCG GTA CAC CAC GTT CTT CT	188
	Akt2	thymoma viral proto-oncogene 2	CTG CTG AAG AAG GAC CCA AA	TCC AGG CTG TCA TAT CGG TC	230
